# Supplementary material for: Sleep and Economic Status Are Linked to Daily Life Stress in African-Born Blacks Living in America
Source: Int J Environ Res Public Health. 2022 Feb 23;19(5):2562. doi: 10.3390/ijerph19052562 (PMC8909882; doi:10.3390/ijerph19052562)
Supplement: Supplementary file 1 [file ijerph-19-02562-s001.zip]

Archive with 1 entries (1 files):
- ijerph-1514148-supplementary.pdf
